# Supplementary material for: Diverting phenylpropanoid pathway flux from sinapine to produce industrially useful 4-vinyl derivatives of hydroxycinnamic acids in Brassicaceous oilseeds
Source: Metab Eng. 2022 Mar;70:196–205. doi: 10.1016/j.ymben.2022.01.016 (PMC8860379; doi:10.1016/j.ymben.2022.01.016)
Supplement: Multimedia component 3 [file mmc3.xlsx]

## Sheet: Legend
Supplementary Table 2. Quantified (peak areas) from LC-MS/MS analysis of field grown WT and ProGLY:PAD seeds. Data table from Compound Discoverer analysis of upregulated and downregulated metabolites following a differential analysis, manual curation, and intensity threshold application.

## Sheet: Upregulated
RT [min]	Molecular Weight	Formula	Name	Alternate name	R2-5-1 plot 1	R2-5-1 plot 2	R2-8-1 plot 1	R2-8-1 plot 2	R2-9 plot 1	R2-9 plot 2	R30-3-2 plot 2	R30-3-2 plot 1	WT	WT	WT
13.015	448.121	C18 H24 O13	1,3-dihydroxybenzoic acid O-β-D-apiofuranosyl(1→2)-O-β-D-glucopyranoside	1,3-dihydroxybenzoic acid O-β-D-apiofuranosyl(1→2)-O-β-D-glucopyranoside	7.61944e+06	7.88937e+06	7.58241e+06	7.44114e+06	6.87469e+06	7.59696e+06	8.20506e+06	6.9557e+06	1.09402e+06	1.14032e+06	1.31129e+06
15.004	418.11	C17H22O12	(2S)-1-O-(4-hydroxy-3-methoxybenzoyl)-3-(O-α-D-glucuronosyl)glycerol	(2S)-1-O-(4-hydroxy-3-methoxybenzoyl)-3-(O-α-D-glucuronosyl)glycerol	3.57628e+07	3.65098e+07	3.6251e+07	3.6483e+07	3.56301e+07	3.82583e+07	3.60222e+07	2.98521e+07	5.30148e+06	5.35468e+06	5.10779e+06
16.335	476.153	C20H28O13	2,6-Dihydroxy-4-vinylphenol-diglucoside isomer	2,6-Dihydroxy-4-vinylphenol-diglucoside isomer	1.82319e+06	1.9114e+06	1.59732e+06	1.53534e+06	1.8977e+06	2.12577e+06	1.82459e+06	1.34414e+06	4915.78	3023.42	2611.68
16.686	476.152	C20H28O13	2,6-Dihydroxy-4-vinylphenol-diglucoside	2,6-Dihydroxy-4-vinylphenol-diglucoside	4.64147e+06	4.45803e+06	3.52737e+06	3.95747e+06	3.58303e+06	4.56804e+06	3.54098e+06	3.25345e+06	7618.35	1718.36	1481.39
18.769	444.163	C20 H28 O11	4-Vinylphenol diglycoside isomer	4-Vinylphenol diglycoside isomer	3.26646e+06	3.37441e+06	3.23591e+06	3.62586e+06	2.69867e+06	3.14449e+06	3.20338e+06	3.4374e+06	12029.7	2469.64	2432.62
18.909	444.163	C20 H28 O11	4-Vinylphenol diglycoside isomer	4-Vinylphenol diglycoside isomer	9.69442e+06	1.21947e+07	9.87729e+06	1.19315e+07	8.51302e+06	9.77417e+06	9.58224e+06	8.23901e+06	30165.5	4760.38	4643.14
19.043	656.125	C24H32O19S	2-Methoxy-6-hydroxy-4-vinylphenol-((sulfonyl, malonyl)-diglucoside)	6-hydroxy-4-vinylguaiacol((sulfonyl, malonyl)-diglucoside)	956531	815414	989260	901952	1.10075e+06	1.06137e+06	1.11282e+06	942133	2415.93	1025.68	1050.19
19.559	328.116	C15 H20 O8	Glucoside of C9H9O3	Glucoside of C9H9O3	1.70789e+06	1.9715e+06	1.57592e+06	1.66514e+06	1.29583e+06	1.51366e+06	1.51855e+06	1.24701e+06	14275.3	13242.3	31885.8
19.56	576.168	C24H32O16	2-Methoxy-6-Hydroxy-4-vinylphenol-(malonyl)-diglucoside	6-Hydroxy-4-vinylguaiacol-(malonyl)-diglucoside	996145	1.2477e+06	1.0429e+06	1.0513e+06	811619	788480	878215	729155	8188.88	5857.8	5265.9
20.299	362.067	C14 H18 O9 S	4-vinylphenol-1-O-β-(sulfonyl)-glucopyranoside	4-vinylphenol-1-O-β-(sulfonyl)-glucopyranoside	1.76675e+07	5.3022e+06	2.43312e+07	2.07892e+07	1.93171e+07	3.23196e+07	2.48556e+07	7.64406e+06	136079	90445.6	75617.1
20.695	308.11	C12H20O9	C12H20O9	C12H20O9	787801	854307	632588	827202	869275	920177	868308	803508	12786.6	10592.6	10789.6
20.7	428.167	C20 H28 O10	4-Vinylphenol-1-O-rhamnosyl-glucopyranoside	4-Vinylphenol-1-O-rhamnosyl-glucopyranoside	1.46356e+08	1.67805e+08	1.19107e+08	1.21105e+08	1.61745e+08	1.65749e+08	1.49935e+08	1.20723e+08	804405	19624.4	19963.5
20.704	474.172	C21H30O12	4-Vinylphenol-1-O-rhamnosyl-glucopyranoside (Formate adduct)	4-Vinylphenol-1-O-rhamnosyl-glucopyranoside (Formate adduct)	1.39916e+08	1.67784e+08	1.26193e+08	1.21088e+08	1.60804e+08	1.65731e+08	1.50013e+08	1.19877e+08	798229	14719.8	10779.3
20.83	414.152	C19H26O10	4-vinylphenol-1-O-apiofuranosyl-β-glucopyranoside	4-vinylphenol-1-O-apiofuranosyl-β-glucopyranoside	7.15568e+07	7.88399e+07	4.88243e+07	6.25216e+07	6.69073e+07	7.66087e+07	7.25069e+07	6.50494e+07	54232	25703.9	23765.9
21.039	494.109	C19H26O13S	4-Vinylphenol-1-O-apiofuranosyl-β-D-(sulfonyl)-glucopyranoside	4-Vinylphenol-1-O-apiofuranosyl-β-D-(sulfonyl)-glucopyranoside	2.33638e+06	630906	3.77484e+06	3.3486e+06	5.36055e+06	4.51325e+06	3.61472e+06	3.70177e+06	4499.86	3732.5	3535.37
21.453	521.174		13-(Methylsulfinyl)decylglucosinoate (Glucocamelin)	13-(Methylsulfinyl)decylglucosinoate (Glucocamelin)	2.91247e+06	3.07824e+06	3.09327e+06	2.95148e+06	2.716e+06	2.61894e+06	2.54367e+06	2.66016e+06	38248.8	9483.62	9795.83
21.47	504.183	C22H32O13	2-Methoxy,4-vinylphenol -1-O-rhamnosyl-β-glucoside [M+Formate]	4-vinylguaiacol-1-O-rhamnosyl-β-glucoside [M+Formate]	1.01203e+08	9.49365e+07	7.96054e+07	1.08131e+08	9.26713e+07	9.52977e+07	9.78832e+07	9.40354e+07	462119	14304	12125.2
21.579	392.078	C15H20O10S	2-methoxy-4-vinylphenol-1-O-β-D-(sulfonyl)-glucopyranoside isomer	4-vinylguaiacol-1-O-β-D-(sulfonyl)-glucopyranoside isomer	2.49481e+06	1.18707e+06	2.75986e+06	2.7755e+06	2.69003e+06	3.19171e+06	2.9077e+06	2.21454e+06	8065.33	6508.01	6991.33
21.579	408.072	C15 H20 O11 S	2-Methoxy 6-Hydroxy 4-Vinylphenol-O-(sulfonyl)-glucopyranoside	6-Hydroxy 4-Vinylguaiacol-O-(sulfonyl)-glucopyranoside	4.55318e+06	3.06586e+06	6.29496e+06	6.23801e+06	6.08436e+06	6.9774e+06	6.26561e+06	5.10903e+06	15943.1	6561.42	7395.33
22.249	486.174	C22H30O12	4-Vinylphenol diglucoside isomer - malonate [Putative, M-CO2]	4-Vinylphenol diglucoside isomer - malonate [Putative, M-CO2]	3.49451e+06	5.13768e+06	3.06264e+06	3.76858e+06	2.9749e+06	3.14403e+06	2.65828e+06	2.82432e+06	13730.3	4620.28	5335.08
22.291	422.088	C16 H22 O11 S	2,6-Dimethoxy-4-vinylphenol-1-O-(sulfonyl)-β-glucopyranoside	4-vinylsyringol-1-O-(sulfonyl)-β-glucopyranoside	9.14365e+06	8.53209e+06	1.14265e+07	1.3311e+07	8.5762e+06	9.43111e+06	1.0728e+07	9.47895e+06	26399	4311.82	4978.89
22.717	340.116	C16 H20 O8	Malonylgucoside of C8H7O2 [M-CO2]	Malonylgucoside of C8H7O2 [M-CO2]	2.05738e+06	1.70298e+06	1.74657e+06	2.63119e+06	1.38033e+06	2.7127e+06	2.6638e+06	2.02196e+06	133214	49209.8	67375.5
23.012	494.072	C18 H22 O14 S	2-Methoxy-6-Hydroxy-4-vinylphenol-1-O-(sulfonyl, malonyl)-glucopyranoside	6-Hydroxy-4-vinylguaiacol-1-O-(sulfonyl, malonyl)-glucopyranoside	3.78968e+07	3.22857e+07	4.68545e+07	3.93096e+07	4.17875e+07	4.06827e+07	4.6365e+07	4.31055e+07	96560.6	2728.58	2646.69
23.154	242.009	C6H9O8S	C6H9O8S	C6H9O8S	1.69542e+06	1.2093e+06	1.89853e+06	1.55019e+06	2.16854e+06	2.11051e+06	2.06565e+06	1.93531e+06	16050.2	14831.5	14559.7
23.156	362.067	C14 H18 O9 S	4-vinylphenol-1-O-β-(sulfonyl)-glucopyranoside fragment . Fragment of m/z 447	4-vinylphenol-1-O-β-(sulfonyl)-glucopyranoside fragment . Fragment of m/z 447	1.22584e+07	9.0806e+06	1.40724e+07	1.08704e+07	1.64768e+07	1.41943e+07	1.45522e+07	1.47081e+07	31725.6	14439.5	14174.9
23.156	404.077	C16 H20 O10 S	4-vinylphenol-1-O-β-D-(sulfonyl,malonyl)-glucopyranoside fragment [M-CO2]	4-vinylphenol-1-O-β-D-(sulfonyl,malonyl)-glucopyranoside fragment [M-CO2]	1.69875e+07	1.29422e+07	1.86462e+07	1.56394e+07	2.22102e+07	1.96972e+07	1.99187e+07	2.01693e+07	44550.5	15117.5	14387.9
23.158	448.066	C17 H20 O12 S	4-Vinylphenol-1-O-β-(5'-O-sulfonyl, 6'-O-malonyl)-glucopyranoside	4-Vinylphenol-1-O-β-(5'-O-sulfonyl, 6'-O-malonyl)-glucopyranoside	1.19455e+08	8.83927e+07	1.34734e+08	1.09718e+08	1.59601e+08	1.34529e+08	1.41153e+08	1.39164e+08	1.07965e+06	855655	779262
23.175	426.059	C18H18O10S	C18H18O10S	C18H18O10S	2.1595e+06	1.8657e+06	2.06395e+06	1.62849e+06	1.66399e+06	2.32292e+06	1.88086e+06	2.4143e+06	20994.1	19381.1	19379
23.192	580.108	C22H28O16S	4-Vinylphenol-1-O-((sulfonyl,malonyl)-apiofuranosyl-β-D-glucopyranoside)	4-Vinylphenol-1-O-((sulfonyl,malonyl)-apiofuranosyl-β-D-glucopyranoside)	8.6801e+06	7.78827e+06	1.22219e+07	1.06074e+07	1.89883e+07	1.3541e+07	1.25519e+07	1.57831e+07	16073.5	14853	14851.5
23.393	464.098	C18H24O12S	2,6-Dimethoxy 4-vinylphenol-1-O-β-(sulfonyl, malonyl)-glucoside fragment [M-CO2]	4-vinylsyringol-1-O-β-(sulfonyl, malonyl)-glucoside fragment [M-CO2]	5.75405e+06	5.47249e+06	6.64897e+06	7.66933e+06	4.87583e+06	5.91206e+06	6.86825e+06	5.76227e+06	6039.66	2651.64	2546.53
23.397	508.087	C19 H24 O14 S	2,6-Dimethoxy 4-vinylphenol-1-O-β-(sulfonyl, malonyl)-glucopyranoside	4-vinylsyringol-1-O-β-(sulfonyl, malonyl)-glucopyranoside	8.40172e+07	7.70374e+07	9.89938e+07	1.15742e+08	7.41806e+07	8.18698e+07	7.30718e+07	8.59662e+07	193377	2696.75	3823.93
23.464	594.124	C23H30O16S	4-Vinylphenol-1-O-((sulfonyl, malonyl)-rhamnopyranosyl-β-D-glucopyranoside)	4-Vinylphenol-1-O-((sulfonyl, malonyl)-rhamnopyranosyl-β-D-glucopyranoside)	3.05714e+07	2.64255e+07	4.13461e+07	3.51784e+07	5.01883e+07	4.87498e+07	3.4127e+07	4.2544e+07	112740	28182.4	22183.1
23.642	370.126	C17 H22 O9	sinapaldehyde glucoside isomer	sinapaldehyde glucoside isomer	4.96025e+06	4.33207e+06	4.73362e+06	5.05636e+06	3.36772e+06	4.75435e+06	4.18e+06	3.26955e+06	14353.3	3006.62	3046.95
23.683	392.078	C15H20O10S	Fragment of 2-Methoxy 4-vinylphenol-1-O-(sulfonyl, malonyl)-glucopyranoside	Fragment of 4-vinylguaiacol-1-O-(sulfonyl, malonyl)-glucopyranoside	760080	666352	1.0829e+06	967989	1.06459e+06	979840	1.11116e+06	1.09223e+06	4232.6	3182.29	3224.97
23.691	434.088	C17H22O11S	2-Methoxy-4-vinylphenol-1-O-β-(sulfonyl, malonyl)-glucopyranoside fragment [M-CO2]	4-vinylguaiacol-1-O-β-(sulfonyl, malonyl)-glucopyranoside fragment [M-CO2]	1.41268e+06	1.16366e+06	1.79256e+06	1.61193e+06	1.73217e+06	1.76373e+06	1.82324e+06	1.76424e+06	5228.66	3268.11	3410.85
23.693	478.077	C18H22O13S	2-Methoxy 4-vinylphenol-1-O-(sulfonyl, malonyl)-glucopyranoside	4-vinylguaiacol-1-O-(sulfonyl, malonyl)-glucopyranoside	1.12667e+07	9.95888e+06	1.57106e+07	1.37722e+07	1.49575e+07	1.46018e+07	1.49752e+07	1.54665e+07	40447.8	3394.6	4992.02
23.855	456.162	C21H28O11	4-Vinylphenol-1-O-apiofuranosyl-O-(6'-O-malonyl)-β-glucopyranoside [M-CO2]	4-Vinylphenol-1-O-apiofuranosyl-O-(6'-O-malonyl)-β-glucopyranoside [M-CO2]	1.0522e+07	1.28215e+07	9.18367e+06	1.21815e+07	1.21012e+07	1.25014e+07	1.03952e+07	1.0001e+07	29833.3	2674.36	2381.54
23.856	500.152	C22 H28 O13	4-Vinylphenol-1-O-apiofuranosyl-O-(6'-O-malonyl)-β-glucopyranoside	4-Vinylphenol-1-O-apiofuranosyl-O-(6'-O-malonyl)-β-glucopyranoside	1.99001e+06	2.46274e+06	1.7288e+06	2.02602e+06	2.2365e+06	2.25584e+06	1.88734e+06	1.78989e+06	7304.15	5405.65	6367.33
23.857	370.126	C17 H22 O9	sinapaldehyde glucoside isomer	sinapaldehyde glucoside isomer	2.76247e+06	2.28288e+06	2.22846e+06	2.25197e+06	1.82767e+06	2.4973e+06	2.42195e+06	2.01434e+06	10781.2	3131.85	3354.22
23.859	120.058	C8 H8 O	4-Vinylphenol	4-Vinylphenol	2.10403e+06	2.23052e+06	1.73076e+06	1.51201e+06	1.48894e+06	2.0386e+06	1.94314e+06	1.51141e+06	11164.8	4441.44	3306.1
23.924	250.069	C9 H14 O8	C9 H14 O8	C9 H14 O8	900719	1.14386e+06	1.05635e+06	1.14211e+06	614980	912521	955078	701579	5363.7	4663.6	4582.39
23.947	430.147	C19H26O11	C19H26O11	C19H26O11	766094	811321	935016	957627	618929	772847	760620	620836	3019.59	3476.29	3415.76
23.949	180.079	C10 H12 O3	2,6-Dimethoxy-4-Vinylphenol (Canolol)	4-Vinylsyringol (Canolol)	618999	720159	815807	865685	475398	636860	642707	516260	3807.25	3206.15	3150.32
24.313	516.181	C23H32O13	C23H32O13	C23H32O13	4.67355e+06	1.61417e+06	6.23677e+06	837513	830955	7.50758e+06	3.70818e+06	145701	2404.34	5274.5	1865.2
24.321	428.168	C20 H28 O10	Fragment of Mz 469 @ 24.32 min	Fragment of Mz 469 @ 24.32 min	1.56235e+06	2.85087e+06	1.73618e+06	1.82355e+06	1.56892e+06	2.25487e+06	1.91408e+06	1.56496e+06	13327.8	2694.55	2520.49
24.322	470.178	C22 H30 O11	4-Vinylphenol-rhamnosyl-(6'-malonyl)-glucopyranoside fragment [M-CO2]	4-Vinylphenol-rhamnosyl-(6'-malonyl)-glucopyranoside fragment [M-CO2]	2.54375e+07	4.64785e+07	2.67212e+07	3.09968e+07	2.4421e+07	3.54634e+07	3.27717e+07	2.51499e+07	228512	37472.4	30600.5
26.191	404.077	C16 H20 O10 S	4-vinylphenol-1-O-β-D-(sulfonyl,malonyl)-furanoside	4-vinylphenol-1-O-β-D-(sulfonyl,malonyl)-furanoside	1.7552e+06	1.20966e+06	1.73717e+06	1.96416e+06	2.14061e+06	1.57835e+06	1.74271e+06	2.10585e+06	4822.46	1128.62	1153.31

## Sheet: Downregulated
RT [min]	Molecular Weight	Formula	Putative ID	Ionisation Mode	MSMS(-)	R2-5-1 plot 1	R2-5-1 plot 2	R2-8-1 plot 1	R2-8-1 plot 2	R2-9 plot 1	R2-9 plot 2	R30-3-2 plot 2	R30-3-2 plot 1	WT	WT	WT
17.117	310.146	C16 H24 N O5	Sinapine	Positive	251.0921, 207.0657, 175.0394, 147.0443, 119.0493, 91.0543	8.3367e+06	6.84813e+06	9.60642e+06	1.05645e+07	1.55042e+07	3.69131e+06	71465.9	6.87947e+06	2.4569e+09	2.39944e+09	1.95757e+09
17.032	265.095	C13 H15 N O5	Fragment of hydroxy-feruloyl choline isomer	Negative	147.0095, 208.0933, 220.0980, 236.0933	28178.9	31871.4	37436.7	40851.1	54055	53215.2	30451.7	25542.7	3.08066e+06	3.32054e+06	2.93651e+06
16.661	265.095	C13 H15 N O5	Fragment of hydroxy-feruloyl choline isomer	Negative	147.0089, 208.0977, 236.0924	9660.78	7197.83	13159.4	12666.6	11170.2	12679.3	8024.53	6029.28	1.1344e+06	1.45116e+06	1.39472e+06
17.027	280.118	C14 H18 N O5	Fragment of hydroxy-feruloyl choline	Negative	207.0305, 236.0935, 264.0880	53821.2	47560.3	67951.3	73793.9	94066.5	90573.1	56449.1	35485.6	4.11794e+06	4.79509e+06	4.12096e+06
16.944	295.141	C15 H21 N O5	Hydroxy-Feruloylcholine isomer (Fragment of Sinapine?)	Negative	205.0513, 264.0882, 279.1115	28956.9	164309	127219	109457	183344	133020	86116.6	71243.2	7.47882e+07	9.57793e+06	9.55862e+06
17.084	295.141	C15 H21 N O5	Hydroxy-Feruloylcholine isomer (Fragment of Sinapine?)	Negative	178.0636, 205.0515, 264.0881, 279.1114	73382.2	1.42197e+06	112839	108099	1.90147e+06	145357	83323	70696.6	6.49926e+06	8.61913e+07	7.64549e+07
18.249	342.095	C15 H18 O9	Caffeic acid glucoside	Negative	93.0350, 137.0248, 261.1245	76669.9	63592.3	127165	99269.1	98055.9	97983.6	96848.9	92061.8	793963	774952	777169
17.033	355.163	C17 H25 N O7	Unknown (analogue of sinapine)	Negative	279.1118, 294.1351, 264.0876	281768	288774	426704	435560	526700	489778	318534	227598	1.70847e+07	1.82143e+07	1.62063e+07
15.935	537.148	C24 H27 N O13	Unknown	Negative	122.0251, 137.0249, 413.1089	215673	245932	288377	281552	235663	229114	244958	259594	1.02751e+06	1.25101e+06	1.18612e+06
18.002	548.173	C23 H32 O15	Sinapoyl diglycoside methyl ester	Negative	164.0481, 205.0508, 223.0614, 265.0719, 295.0824, 325.0929, 367.1036	21344.1	28119.9	28773.6	20721.7	43028.7	21336	29599.4	28866	2.67012e+06	3.07758e+06	2.7708e+06
17.654	548.175	C23 H32 O15	Sinapoyl diglycoside methyl ester isomer	Negative	164.0483, 205.0508, 223.0614, 265.0719, 295.0825, 325.0930, 367.1036	28545.8	28762	38025.5	38201.6	42506.8	34646.2	36032.9	38185.1	2.50805e+06	2.09502e+06	1.70588e+06
21.844	557.273	C29 H39 N3 O8	Disinapoylspermidine	Negative	179.0714, 276.1875, 541.2424	102479	163439	112380	225276	88097.9	53671.3	74902.1	59489.2	5.2544e+06	4.82364e+06	2.36163e+06
24.26	562.167	C27 H30 O13	Sinapoyl-(O-feruloyl)-glucose	Negative	193.0508, 223.0616, 367.1039	4661.53	5962.19	4619.98	3057.48	5173.9	3975.85	3651.02	4467.36	4.05928e+06	3.62587e+06	3.26777e+06
22.719	592.178	C28 H32 O14	Disinapoylglucose	Negative	205.0514, 223.0619, 367.1045	3645.39	17896.6	12894.8	4223.63	13908.4	5371.25	3848.51	4837.65	341773	259207	796624
23.364	594.158	C27 H30 O15	Feruloyl derivative	Negative	152.0117, 193.0506, 285.0616, 399.0927, 417.1031	12945.4	20046.7	20009.5	15247.7	22466.4	14949.7	16854.5	14617.8	1.7429e+06	1.89551e+06	1.72555e+06
20.633	608.174	C28 H32 O15	Feruloyl derivative	Negative	137.0248, 175.0403, 193.0508, 413.1089	9529.12	10785.8	8189.75	10161.2	9304.72	10278.1	10212.2	8743.48	916821	1.06163e+06	1.04361e+06
23.205	624.168	C28 H32 O16	Unknown	Negative	152.0117, 209.0455, 285.0612, 399.0925, 417.1029	448053	558909	496281	573197	408284	513233	647764	516586	8.62246e+07	8.60147e+07	6.76713e+07
23.998	624.168	C28 H32 O16	Unknown	Negative	152.0119, 209.0457, 285.0622, 399.0925, 417.1033	30640.4	21339	34743.9	35614.9	31214.8	28636.5	34158.5	27111.6	1.59341e+06	2.33419e+06	1.6355e+06
20.663	638.183	C29 H34 O16	dimethylquercetin-3-O-rutinoside	Negative	137.0250, 223.0615, 300.0279, 413.1095, 505.0993	101808	91532.4	197601	177370	112478	100217	165640	98767.3	3.08369e+07	2.74167e+07	2.86605e+07
20.564	638.183	C29 H34 O16	dimethylquercetin-3-O-rutinoside isomer	Negative	137.0250, 223.0616, 300.0281, 413.1094, 505.0989	56631.5	63262.2	186395	87367.2	54855.9	66584.4	161071	51838.3	4.84684e+06	2.74167e+07	3.12538e+06
23.202	646.15	C30 H30 O16	Phenylpropanoid derivative	Negative	152.0118, 205.0508, 307.0433, 399.0925, 439.0851	44759.6	37829.3	30802.4	39974.4	33323.5	28398.2	45784.9	46968.7	4.8913e+06	4.91106e+06	4.02898e+06
22.004	654.178	C29 H34 O17	Phenylpropanoid derivative	Negative	152.0119, 209.0459, 429.1035, 447.1144	246369	273133	353718	373468	336853	247731	261985	151849	2.28331e+07	2.09875e+07	2.01535e+07
22.718	658.189	C32 H34 O15	Phenylpropanoid derivative	Negative	137.0251, 205.0512, 245.0823, 289.0720, 367.1039	9632.61	21442.4	15449.6	5060.44	16664	6435.43	4610.99	8011.69	5.20308e+06	9.26824e+06	1.0727e+07
21.176	664.199	C31 H36 O16	Sinapoyl diglycoside derivative	Negative	163.0404, 193.0508, 223.0611	11301.2	10637	16790.4	22793	12298.2	26836.8	10069.5	12743.7	9.15746e+06	9.57501e+06	8.78622e+06
20.375	668.194	C30 H36 O17	Sinapoyl diglycoside derivative	Negative	167.0356, 223.0620, 329.0889, 443.1207	9022.1	21837.8	16166	7951.87	22496.3	8726.63	9934.42	9924.29	501470	436375	1.33509e+06
20.804	694.209	C32 H38 O17	Sinapoyl furanoside dimer	Negative	164.0485, 193.0510, 223.0611, 487.1461	6930.9	8232.73	14643.6	24546.9	7310.38	12501.8	7811.58	12090.6	2.62712e+07	1.76686e+07	1.6294e+07
20.905	694.209	C32 H38 O17	Sinapoyl furanoside dimer	Negative	164.0483, 193.0509, 223.0611	26624.4	43221.2	78712.2	69059.3	34217.9	32179.2	24225.7	41065.3	3.85874e+07	4.89858e+07	3.85165e+07
22.687	724.22	C33 H40 O18	Sinapoyl-(Feruloyl)-fructofuranosyl-hexoside	Negative	178.0274, 193.0509, 223.0614, 300.0274, 529.1565	23490.5	49199.7	27996.3	17607.1	44406	24456.1	17962.5	26193.2	949914	1.86697e+06	2.05847e+06
23.284	802.194	C37 H38 O20	quercetin-3-O-(feruloyl)-glucopyranosyl-glucopyranoside	Negative	178.9989, 300.0273, 463.0877, 595.1300	31161.5	23455.2	49158.7	34043.4	28720.4	29794.1	24657.8	18697.6	2.56524e+06	2.23824e+06	2.04656e+06
24.073	888.195	C40 H40 O23	quercetin-3-O-(feruloyl, malonyl)-glucopyranosyl-glucopyranoside	Negative	178.9988, 300.0274, 637.1409	17130.2	16789.8	36420	27258	7591.97	15047.3	12979.8	9104.55	638861	2.22331e+06	2.22394e+06
22.796	948.251	C43 H48 O24	quercetin-3-O-(feruloyl)-glucopyranosyl-glucopyranoside-7-O-rhamnoside	Negative	178.9987, 300.0268, 609.1446, 741.1868	385760	225676	698844	783999	256246	395502	496497	408912	1.20609e+07	2.00729e+07	2.20615e+07
